# Supplementary material for: Randomized clinical trial of ICECaP (Individualized Coordination and Empowerment for Care Partners of Persons with Dementia): Primary mental health and burden outcomes
Source: PLoS One. 2025 Jan 24;20(1):e0309508. doi: 10.1371/journal.pone.0309508 (PMC11760562; doi:10.1371/journal.pone.0309508)
Supplement: S1 Table — (XLSX) [file pone.0309508.s003.xlsx]

## Sheet: Sheet1
S2 Table Correlation Matrix of Engagement Metrics and Outcome Data within the ICECaP Group
			Baseline to 12-month Change
			ZBI-SF	CESD-R	GAI	RMBPC Rx per Sx	WHO-5
Intervention Use/Engagement	Total contacts	rs	-0.0669798	-0.00804233	-0.174434	0.0658544	0.094913
		p	0.620572	0.952654	0.190332	0.636128	0.482498
		N	57	57	58	54	57
	Average contacts per month	rs	-0.0669798	-0.00804233	-0.174434	0.0658544	0.094913
		p	0.620572	0.952654	0.190332	0.636128	0.482498
		N	57	57	58	54	57
	Total in-person contacts	rs	0.343274	0.278358	0.195897	0.234896	-0.176288
		p	0.00894351	0.036026	0.140548	0.0873127	0.189601
		N	57	57	58	54	57
	Total video contacts	rs	-0.0368278	-0.0130213	-0.13225	0.0896891	0.144313
		p	0.785641	0.923414	0.322362	0.518955	0.284161
		N	57	57	58	54	57
	Total phone contacts	rs	0.31852	0.228111	0.145134	0.284702	-0.0748288
		p	0.0157458	0.0878919	0.277029	0.0369273	0.580123
		N	57	57	58	54	57
	Total email contacts	rs	-0.226458	-0.11808	-0.252083	-0.0612631	0.11854
		p	0.0902788	0.381684	0.0562661	0.659887	0.379818
		N	57	57	58	54	57
	Total snail mail contacts	rs	-0.141015	-0.13143	0.00781066	-0.198312	-0.11783
		p	0.295425	0.329794	0.953597	0.150573	0.382697
		N	57	57	58	54	57
	Total direct minutes	rs	0.117985	0.00627196	-0.194033	0.133387	0.219335
		p	0.382069	0.963068	0.14444	0.336271	0.101154
		N	57	57	58	54	57
	Average direct minutes per month	rs	0.136755	-0.058558	-0.0416843	0.0832158	0.188605
		p	0.310401	0.665247	0.756042	0.54968	0.16001
		N	57	57	58	54	57
	Total indirect minutes	rs	0.0156053	0.102191	-0.0172707	0.0884203	0.0111075
		p	0.908275	0.4494	0.897614	0.524908	0.934643
		N	57	57	58	54	57
	Average indirect minutes per month	rs	0.183804	0.0982358	0.150126	0.0771166	-0.104071
		p	0.171111	0.46723	0.260663	0.579404	0.44106
		N	57	57	58	54	57
Note. Total reflects the sum across 12-months of the intervention. Direct minutes reflect care coordinator time spent with the care partner (or constructing/sending an email). Indirect minutes reflect care coordinator time not directly spent with the care partner but conducting follow-up activities such as investigating resources and contacting clinicians. rs reflects Spearman's rho correlations …
